# Supplementary material for: Efficacy evaluation of a commercially available MCT enriched therapeutic diet on dogs with idiopathic epilepsy treated with zonisamide: a prospective, randomized, double-blinded, placebo-controlled, crossover dietary preliminary study
Source: BMC Vet Res. 2023 Sep 6;19:145. doi: 10.1186/s12917-023-03710-4 (PMC10481612; doi:10.1186/s12917-023-03710-4)
Supplement: Supplementary file 1 — Additional file 1: Supplementary file 1. Complete blood count and clinical chemistry at each time point in two groups. [file 12917_2023_3710_MOESM1_ESM.xlsx]

## Sheet: supplementaly file 1
Supplementary file 1. Complete blood count and clinical chemistry at each time point in two groups
	Entry		Start point of PL		End point of PL		Start point of NC		End point of NC
	Average	S.D.	Average	S.D.	Average	S.D.	Average	S.D.	Average	S.D.
ZNS (μg/mL)	23.2429	6.64763	20.8857	10.0751	19.7	6.78149	18.1857	11.7758	20.8857	10.6828
Total keton body (μmol/L)	30.2857	22.4035	35.2857	14.5574	37.8571	11.2938	37.7143	14.6357	43.8571	16.1283
Acetoacetic acid (μmol/L)	6.42857	3.8119	14.8571	15.6792	10.4071	5.08024	14.2857	17.1857	10.4286	4.23783
β-hydroxybutyric acid (μmol/L)	23.8571	18.8788	20.6571	3.7595	22.65	4.24003	23.4286	6.86309	34.1429	12.0763
TP (g/dL)	5.64286	0.552545	5.91429	0.30439	6.22857	0.32388	5.97143	0.24908	5.85714	0.437059
ALB (g/dL)	3.54286	0.489481	3.64286	0.301696	3.84286	0.292072	3.68571	0.247436	3.52857	0.332584
Total bile acid (nmol/mL)	14.6857	11.4714	23.9833	18.8276	21.7	17.0474	21.2571	18.5539	23.2429	26.3285
T-Bil (mg/dL)	<0.1		<0.1		<0.1	0	<0.1		<0.1
BUN (mg/dL)	18.3857	5.83302	22.8286	7.52096	21.2429	7.6774	22.0714	5.28602	22.2	7.28286
CRE (mg/dL)	0.84	0.200784	0.845714	0.197763	0.938571	0.25837	0.905714	0.23058	0.975714	0.309417
ALP (IU/L)	719	1048.25	523.857	810.276	390.714	616.055	409.571	518.106	616.429	964.981
AST (IU/L)	23.5714	5.77821	25.4286	4.56249	39.5714	29.1834	26.5714	8.29556	26.8571	4.70345
ALT (IU/L)	38.4286	11.8546	67.2857	39.974	110.143	180.105	66.4286	39.2314	76.5714	54.9879
Amy (IU/L)	575.571	170.33	646.143	207.645	679.714	128.096	622.714	164.427	689.429	215.57
Lip (IU/L)	50.7143	44.1773	55.5714	38.6739	48.2857	36.0821	44.8571	32.6209	62.7143	43.7908
T-CHO (mg/dL)	280.714	79.5716	316.714	95.2451	308.571	104.723	235.143	66.2149	284.714	94.9191
TG(mg/dL)	124.857	67.3019	186.143	184.578	263.571	243.9	141.429	122.272	110.857	80.1328
Ca (mg/dL)	9.75714	0.882945	10.1571	0.50669	10.5143	0.451754	10.2143	0.40507	10.1143	0.476381
IP (mg/dL)	3.62857	1.0347	4.07143	0.955756	3.98571	0.40507	4.12857	0.839582	4.12857	0.872949
GLU (mg/dL)	95	14.9762	95.4286	6.94585	103.714	9.66162	88.1429	18.2321	95.8571	5.54021
Na (mEq/L)	145.286	7.42033	148	1.77281	147.714	2.43277	146.714	1.66599	147.714	2.37332
K (mEq/L)	4.38571	0.294854	4.4	0.272554	4.41429	0.309047	4.55714	0.315582	4.38571	0.289968
Cl (mEq/L)	122.857	14.1666	129.286	12.6119	127.429	13.0478	126.143	11.6058	128.429	13.146
RBC (×10^4/μl)	640	69.1727	682	77.2565	685.714	94.3515	656.286	71.751	680.286	85.6099
HGB (g/dL)	15.0714	1.44194	16.1143	1.6788	16.0857	2.18137	15.6286	1.75313	15.9143	1.77959
HCT (%)	43.5714	5.13551	46.7714	5.6973	46.2286	6.77553	45.1429	5.64316	45.8429	5.95911
WBC (/μl)	7511.94	4304.1	8632.86	2194.41	8875.71	2272.14	8495.57	2295.56	9618.57	2173.08
PLT (/μl)	339857	100854	329571	146026	290005	143564	350571	95377.2	286000	135133
There was no significant difference in all examinations between the end point of PL and the end point of NC. Generalized linear mixed model with diet as fixed effect and dog as random effect was used to compare. *P < 0.05.
